# Supplementary material for: Lipidomic Characterization and Antioxidant Activity of Macro- and Microalgae Blend
Source: Life (Basel). 2023 Jan 13;13(1):231. doi: 10.3390/life13010231 (PMC9865938; doi:10.3390/life13010231)
Supplement: Supplementary file 1 [file life-13-00231-s001.zip]

Archive with 1 entries (1 files):
- life-2133084-supplementary.pdf
